# Supplementary material for: Prevalence of Lassa Virus Disease (LVD) in Nigerian children with fever or fever and convulsions in an endemic area
Source: PLoS Negl Trop Dis. 2017 Jul 3;11(7):e0005711. doi: 10.1371/journal.pntd.0005711 (PMC5510890; doi:10.1371/journal.pntd.0005711)
Supplement: S1 Text — (ZIP) [file pntd.0005711.s001.zip]

Archive with 14 entries (11 files):
- S1 Text. Clinical data form/
- S1 Text. Clinical data form/.DS_Store
- __MACOSX/
- __MACOSX/S1 Text. Clinical data form/
- __MACOSX/S1 Text. Clinical data form/._.DS_Store
- S1 Text. Clinical data form/S1 Text. Clinical data form.jpeg
- __MACOSX/S1 Text. Clinical data form/._S1 Text. Clinical data form.jpeg
- S1 Text. Clinical data form/S2 Text. Clinical data form.jpeg
- __MACOSX/S1 Text. Clinical data form/._S2 Text. Clinical data form.jpeg
- S1 Text. Clinical data form/S3 Text. Clinical data form.jpeg
- __MACOSX/S1 Text. Clinical data form/._S3 Text. Clinical data form.jpeg
- S1 Text. Clinical data form/S4 Text. Clinical data form.jpeg
- __MACOSX/S1 Text. Clinical data form/._S4 Text. Clinical data form.jpeg
- __MACOSX/._S1 Text. Clinical data form
